# Supplementary material for: Safety and Efficacy of Vaccination During Lactation: A Comprehensive Review of Vaccines for Maternal and Infant Health Utilizing a Large Language Model Citation Screening System
Source: Vaccines (Basel). 2025 Mar 25;13(4):350. doi: 10.3390/vaccines13040350 (PMC12031549; doi:10.3390/vaccines13040350)
Supplement: Supplementary file 1 [file vaccines-13-00350-s001.zip]

Archive with 1 entries (1 files):
- vaccines-3491364-supplementary.pdf
